# Supplementary material for: Contrasting In Vitro Activity of Nitroxoline Against Multidrug-Resistant Escherichia coli and Klebsiella pneumoniae Isolates from Outpatients
Source: Antibiotics (Basel). 2026 May 8;15(5):479. doi: 10.3390/antibiotics15050479 (PMC13203481; doi:10.3390/antibiotics15050479)
Supplement: Supplementary file 1 [file antibiotics-15-00479-s001.zip]

Archive with 1 entries (1 files):
- antibiotics-4213286-supplementary.pdf
